# Supplementary material for: Working Memory Predicts Long‐Term Recognition of Auditory Sequences: Dissociation Between Confirmed Predictions and Prediction Errors
Source: Scand J Psychol. 2025 May 21;66(6):842–53. doi: 10.1111/sjop.13124 (PMC12611408; doi:10.1111/sjop.13124)
Supplement: Supplementary file 1 — Table S1. Anonymized data. This table presents the anonymized data used in this study. The table is organized in the following columns: participant number (“id”); dataset (“dataset”); participant age (“age”); combined raw scores from the Digit Span and Arithmetic subtests from the Working Memory Index in Wechsler Adult Intelligence Scale IV (“WM”); score from the musical training facet from the Goldsmiths Musical Sophistication Index questionnaire (“musictraining”); number of correct responses (“mem_n”) and total number of trials (“mem_k”) for memorized sequences in the old/new auditory recognition task; number of correct responses (“nov_n”) and total number of trials (“nov_k”) for novel sequences in the old/new auditory recognition task; number of correct responses (“novt1_n”) and total number of trials (“novt1_k”) for novel T1 sequences in the old/new auditory recognition task; number of correct responses (“novt2_n”) and total number of trials (“novt2_k”) for novel T2 sequences in the old/new auditory recognition task; number of correct responses (“novt3_n”) and total number of trials (“novt3_k”) for novel T3 sequences in the old/new auditory recognition task; and number of correct responses (“novt4_n”) and total number of trials (“novt4_k”) for novel T4 sequences in the old/new auditory recognition task. [file SJOP-66-842-s001.xlsx]

## Sheet: Sheet1
id	dataset	age	wm	musictraining	mem_n	mem_k	nov_n	nov_k	novt1_n	novt1_k	novt2_n	novt2_k	novt3_n	novt3_k	novt4_n	novt4_k
1	2021			41	27	27	107	108	27	27	27	27	27	27	26	27
2	2021	28		34	27	27	106	108	27	27	27	27	27	27	25	27
3	2021	28			18	27	100	108	25	27	25	27	24	27	26	27
4	2021	24	47	35	27	27	108	108	27	27	27	27	27	27	27	27
5	2021	31	36	17	27	27	106	108	27	27	27	27	27	27	25	27
6	2021	21	36		22	27	79	108	26	27	26	27	21	27	6	27
7	2021	28	36		26	27	65	108	18	27	18	27	19	27	10	27
8	2021	27	41	23	21	27	94	108	23	27	27	27	27	27	17	27
9	2021	25	34	13	26	27	41	108	17	27	8	27	9	27	7	27
10	2021	25	36	37	24	27	103	108	27	27	26	27	27	27	23	27
11	2021	21	38	22	27	27	108	108	27	27	27	27	27	27	27	27
12	2021	21	36	20	25	27	101	108	25	27	27	27	27	27	22	27
13	2021	26	52	18	27	27	87	108	23	27	22	27	22	27	20	27
14	2021	30	34	21	27	27	89	108	24	27	25	27	23	27	17	27
15	2021	26	43	13	24	27	89	108	24	27	22	27	24	27	19	27
16	2021	27	33	13	25	27	76	108	19	27	20	27	20	27	17	27
17	2021	26	37	21	25	27	80	108	18	27	19	27	26	27	17	27
18	2021	43	41	36	27	27	66	108	17	27	17	27	21	27	11	27
19	2021	22	52	32	27	27	105	108	27	27	27	27	27	27	24	27
20	2021	22	37	30	25	27	107	108	27	27	27	27	27	27	26	27
21	2021	28	33	14	27	27	66	108	18	27	17	27	22	27	9	27
22	2021	22	39	37	25	27	97	108	24	27	24	27	27	27	22	27
23	2021	26	32	13	25	27	63	108	21	27	18	27	17	27	7	27
24	2021	44	48	15	21	27	98	108	27	27	25	27	27	27	19	27
25	2021	27	47	12	21	27	67	108	20	27	17	27	19	27	11	27
26	2021	29	34	21	25	27	79	108	25	27	21	27	24	27	9	27
27	2021	26	41	10	21	27	90	108	24	27	24	27	21	27	21	27
28	2021	32	36	27	26	27	104	108	26	27	26	27	27	27	25	27
29	2021	35	44	17	13	27	84	108	23	27	26	27	22	27	13	27
30	2021	21	51	20	20	27	82	108	25	27	25	27	24	27	8	27
31	2021	31	41	10	6	27	97	108	22	27	24	27	27	27	24	27
32	2021	55	41	14	24	27	87	108	21	27	23	27	22	27	21	27
33	2021	24	38	9	15	27	102	108	26	27	27	27	26	27	23	27
34	2021	25	34	11	21	27	51	108	16	27	10	27	12	27	13	27
35	2021	21	38	25	12	27	46	108	13	27	11	27	8	27	14	27
36	2021	19	38	17	24	27	94	108	24	27	19	27	26	27	25	27
37	2021	26	50	35	27	27	99	108	27	27	26	27	25	27	21	27
38	2021	31	33	13	25	27	69	108	25	27	20	27	16	27	8	27
39	2021	28	36	14	17	27	75	108	21	27	24	27	20	27	10	27
40	2021	29	38	14	9	27	61	108	19	27	14	27	18	27	10	27
41	2021	25	36	8	24	27	61	108	21	27	16	27	18	27	6	27
42	2021	30	39	31	27	27	89	108	24	27	24	27	23	27	18	27
43	2021	28	39	9	23	27	99	108	23	27	24	27	26	27	26	27
44	2021		31	0	27	27	101	108	27	27	25	27	25	27	24	27
45	2021	29	28	8	20	27	105	108	27	27	27	27	26	27	25	27
46	2021	35	35	14	15	27	87	108	21	27	23	27	21	27	22	27
47	2021	41	33	19	19	27	55	108	19	27	18	27	11	27	7	27
48	2021	24	49	32	26	27	96	108	24	27	25	27	27	27	20	27
49	2021	36	48	14	24	27	100	108	27	27	26	27	26	27	21	27
50	2021	44	50	23	14	27	78	108	20	27	18	27	19	27	21	27
51	2021	31	36	10	25	27	70	108	15	27	18	27	21	27	16	27
52	2021	22	34	34	26	27	102	108	25	27	24	27	27	27	26	27
53	2021	23	43	13	19	27	87	108	22	27	21	27	22	27	22	27
54	2021	28	49	20	26	27	85	108	26	27	22	27	21	27	16	27
55	2021	30	38	31	24	27	83	108	20	27	23	27	25	27	15	27
56	2021	36	28	13	26	27	63	108	22	27	17	27	20	27	4	27
57	2021	24	55	14	11	27	50	108	12	27	12	27	15	27	11	27
58	2021	27	41	14	21	27	57	108	19	27	18	27	17	27	3	27
59	2021	23	51	26	26	27	73	108	24	27	25	27	18	27	6	27
60	2021	25	36	32	27	27	95	108	24	27	25	27	22	27	24	27
61	2021	27	43	12	25	27	104	108	26	27	27	27	26	27	25	27
62	2021	25	38	14	24	27	88	108	21	27	22	27	20	27	25	27
63	2021	22	44	31	24	27	105	108	27	27	27	27	26	27	25	27
64	2021	27	41	12	22	27	94	108	22	27	24	27	23	27	25	27
65	2021	21	37	17	23	27	75	108	18	27	22	27	17	27	18	27
66	2021	24	39	8	9	27	38	108	11	27	8	27	7	27	12	27
67	2021	22	44	11	12	27	66	108	23	27	16	27	16	27	11	27
68	2021	34	37	12	25	27	86	108	25	27	22	27	21	27	18	27
69	2021	45	50	34	25	27	104	108	26	27	25	27	27	27	26	27
70	2021	39	41	9	26	27	70	108	23	27	17	27	20	27	10	27
71	2021	31	38	14	24	27	95	108	25	27	26	27	25	27	19	27
72	2021	50	45	31	26	27	72	108	24	27	22	27	16	27	10	27
73	2021	26	41	23	19	27	97	108	23	27	26	27	26	27	22	27
74	2021	31	43	32	10	27	73	108	20	27	16	27	23	27	14	27
75	2021	28	39	14	24	27	66	108	24	27	19	27	14	27	9	27
76	2021	19	38	10	25	27	67	108	18	27	16	27	18	27	15	27
77	2021	63	39	31	26	27	90	108	27	27	26	27	27	27	10	27
78	2021	20	51	11	24	27	91	108	19	27	25	27	24	27	23	27
79	2021	27	27	16	9	27	29	108	12	27	7	27	6	27	4	27
80	2021	32	35	18	20	27	29	108	8	27	6	27	9	27	6	27
81	2021	18	41	26	19	27	78	108	20	27	21	27	23	27	14	27
82	2021	20	41	23	27	27	107	108	27	27	27	27	27	27	26	27
83	2021	36	37	20	27	27	71	108	23	27	21	27	18	27	9	27
1	2022	23	49	9	24	27	54	54	27	27			27	27
2	2022	64	36	20	27	27	53	54	26	27			27	27
3	2022	69	28	19	22	27	34	54	16	27			18	27
4	2022	23	31	16	25	27	36	54	23	27			13	27
5	2022	69	36	16	24	27	26	54	13	27			13	27
6	2022	76	41	22	27	27	47	54	27	27			20	27
7	2022	66	34	18	24	27	35	54	16	27			19	27
8	2022	24	33	41	22	27	52	54	27	27			25	27
9	2022	68	39	30	27	27	49	54	24	27			25	27
10	2022	68	42	27	27	27	52	54	26	27			26	27
11	2022	66	46	20	27	27	48	54	24	27			24	27
12	2022	23	40	17	27	27	51	54	26	27			25	27
13	2022	22	34	19	24	27	51	54	26	27			25	27
14	2022	25	41	34	27	27	48	54	24	27			24	27
15	2022	79	46	19	15	27	41	54	23	27			18	27
16	2022	24	49	22	21	27	47	54	25	27			22	27
17	2022	76	28	25	27	27	39	54	20	27			19	27
18	2022	22	51	32	27	27	54	54	27	27			27	27
19	2022	60	36	16	27	27	38	54	23	27			15	27
20	2022	25	42	30	26	27	54	54	27	27			27	27
21	2022	23	43	27	16	27	49	54	24	27			25	27
22	2022	69	36	22	14	27	52	54	27	27			25	27
23	2022	24	46	24	18	27	52	54	26	27			26	27
24	2022	21	41	21	19	27	53	54	27	27			26	27
25	2022	62	32	21	25	27	20	54	15	27			5	27
26	2022	70	36	22	27	27	41	54	19	27			22	27
27	2022	73	38	26	23	27	40	54	22	27			18	27
28	2022	81	28	10	11	27	28	54	14	27			14	27
29	2022	74	54	28	27	27	51	54	25	27			26	27
30	2022	67	36	20	23	27	37	54	17	27			20	27
31	2022	75	46	31	2	27	7	54	2	27			5	27
32	2022	59	52	29	27	27	54	54	27	27			27	27
33	2022	64	26	15	26	27	43	54	21	27			22	27
34	2022	70	32	15	7	27	0	54	0	27			0	27
35	2022	63	33	31	17	27	54	54	27	27			27	27
36	2022	19	33	17	23	27	44	54	23	27			21	27
37	2022	74	30	6	21	27	31	54	15	27			16	27
38	2022	20	45	22	27	27	53	54	26	27			27	27
39	2022	21	39	24	23	27	52	54	26	27			26	27
40	2022	24	48	19	25	27	49	54	24	27			25	27
41	2022	60	50	12	25	27	52	54	27	27			25	27
42	2022	71	32	21	26	27	31	54	13	27			18	27
43	2022	20	41	19	17	27	39	54	19	27			20	27
44	2022	64	51	18	18	27	53	54	27	27			26	27
45	2022	19	52	25	21	27	52	54	25	27			27	27
46	2022	67	40	9	26	27	39	54	23	27			16	27
47	2022	68	36	25	23	27	40	54	22	27			18	27
48	2022	60	29	16	21	27	47	54	22	27			25	27
49	2022	19	55	22	22	27	53	54	26	27			27	27
50	2022	66	48	36	23	27	35	54	19	27			16	27
51	2022	62	47	35	24	27	54	54	27	27			27	27
52	2022	19	49	26	22	27	51	54	27	27			24	27
53	2022	23	48	24	27	27	53	54	26	27			27	27
54	2022	24	36	27	26	27	42	54	19	27			23	27
55	2022	64	50	25	26	27	54	54	27	27			27	27
56	2022	23	51	32	26	27	53	54	26	27			27	27
57	2022	63	32	26	27	27	40	54	22	27			18	27
58	2022	62	39	34	27	27	54	54	27	27			27	27
59	2022	23	54	16	24	27	51	54	24	27			27	27
60	2022	60	35	21	27	27	47	54	24	27			23	27
61	2022	65	34	15	12	27	34	54	21	27			13	27
62	2022	19	29	34	25	27	52	54	25	27			27	27
63	2022	23	48	21	21	27	54	54	27	27			27	27
64	2022	19	42	19	21	27	44	54	19	27			25	27
65	2022	69	32	23	23	27	43	54	22	27			21	27
66	2022	23		19	24	27	37	54	19	27			18	27
67	2022	67	46	27	27	27	53	54	27	27			26	27
68	2022	18	47	22	26	27	48	54	27	27			21	27
69	2022	21	34	15	26	27	50	54	27	27			23	27
70	2022	23	38	19	22	27	43	54	22	27			21	27
71	2022	25	47	33	27	27	54	54	27	27			27	27
72	2022	20	40	32	15	27	51	54	25	27			26	27
73	2022	19	34	26	27	27	52	54	26	27			26	27
74	2022	22		30	16	27	38	54	17	27			21	27
75	2022	70		36	23	27	53	54	26	27			27	27
76	2022	22		33	27	27	53	54	26	27			1	27
77	2022	23	52	31	26	27	51	54	25	27			5	27
12	2024	26	39	23	39	42	76	84					42	42	34	42
13	2024	21	47	30	38	42	73	84					38	42	35	42
14	2024	19	39	24	39	42	75	84					38	42	37	42
15	2024	22	48	23	38	42	84	84					42	42	42	42
16	2024	25	35	25	31	42	42	84					23	42	19	42
17	2024	83	25	19	18	42	46	84					20	42	26	42
18	2024	74	39	13	37	42	66	84					34	42	32	42
19	2024	65	36	32	39	42	69	84					36	42	33	42
20	2024	69	45	28	42	42	68	84					42	42	26	42
21	2024	21	33	20	41	42	58	84					33	42	25	42
22	2024	25	34	24	41	42	74	84					38	42	36	42
23	2024	23	38	21	39	42	67	84					37	42	30	42
24	2024	18	38	23	40	42	81	84					42	42	39	42
25	2024	25	33	17	40	42	75	84					37	42	38	42
26	2024	22	49	18	39	42	81	84					42	42	39	42
27	2024	24	38	25	41	42	82	84					42	42	40	42
28	2024	22	51	31	41	42	84	84					42	42	42	42
29	2024	26	34	12	36	42	71	84					40	42	31	42
30	2024	23	44	24	21	42	38	84					17	42	21	42
31	2024	73	46	14	37	42	52	84					28	42	24	42
32	2024	25			35	42	79	84					41	42	38	42
33	2024	67	33	19	24	42	71	84					40	42	31	42
34	2024	73	25	12	28	42	36	84					21	42	15	42
35	2024	70	30	18	38	42	73	84					39	42	34	42
36	2024	77	45	33	42	42	33	84					18	42	15	42
37	2024	78	31	10	42	42	63	84					36	42	27	42
38	2024	70	47	13	40	42	77	84					41	42	36	42
39	2024	79	41	21	36	42	43	84					27	42	16	42
40	2024	78	36	21	35	42	77	84					42	42	35	42
41	2024	61	52	29	42	42	71	84					39	42	32	42
42	2024	72	37	24	41	42	83	84					42	42	41	42
43	2024	22	39	36	42	42	60	84					30	42	30	42
44	2024	24	44	16	41	42	84	84					42	42	42	42
45	2024	23	38	19	38	42	73	84					41	42	32	42
46	2024	19	38	21	20	42	31	84					20	42	11	42
47	2024	21	57	20	38	42	78	84					40	42	38	42
48	2024	23	52	20	42	42	72	84					37	42	35	42
49	2024	24	46	26	36	42	84	84					42	42	42	42
50	2024	25	32	18	34	42	75	84					40	42	35	42
51	2024	23	32	19	34	42	52	84					27	42	25	42
52	2024	68	55	34	35	42	74	84					40	42	34	42
53	2024	68	49	34	42	42	56	84					24	42	32	42
54	2024	61	46	33	42	42	72	84					40	42	32	42
55	2024	71	29	13	32	42	76	84					40	42	36	42
56	2024	22	49	20	39	42	78	84					41	42	37	42
57	2024	63	42	18	40	42	62	84					34	42	28	42
58	2024	76	38	10	21	42	38	84					21	42	17	42
60	2024	23	50	16	41	42	66	84					38	42	28	42
61	2024	19	38	28	42	42	84	84					42	42	42	42
62	2024	23	35	18	42	42	76	84					39	42	37	42
63	2024	19	21		38	42	33	84					16	42	17	42
64	2024	25	38	24	32	42	72	84					37	42	35	42
65	2024	19	46	18	41	42	82	84					42	42	40	42
66	2024	21	52	31	40	42	83	84					42	42	41	42
67	2024	26	45	17	40	42	59	84					35	42	24	42
68	2024	19	42	23	33	42	78	84					42	42	36	42
69	2024	24	36	19	33	42	69	84					37	42	32	42
70	2024	64	45	38	40	42	84	84					42	42	42	42
71	2024	71	39	23	39	42	67	84					35	42	32	42
72	2024	67	48	25	42	42	77	84					41	42	36	42
75	2024	66	49	25	38	42	49	84					25	42	24	42
76	2024	70	31	18	40	42	74	84					38	42	36	42
77	2024	76	33	19	40	42	48	84					35	42	13	42
78	2024	61	50	25	42	42	67	84					40	42	27	42
80	2024	62	35	27	28	42	37	84					24	42	13	42
81	2024	80	46	19	14	42	25	84					13	42	12	42
82	2024	20	37	34	40	42	49	84					23	42	26	42
83	2024	68	53	21	42	42	83	84					42	42	41	42
84	2024	18	42	19	39	42	68	84					41	42	27	42
85	2024	21	39	18	36	42	71	84					36	42	35	42
86	2024	19	46	31	25	42	83	84					42	42	41	42
87	2024	25	52	16	31	42	84	84					42	42	42	42
88	2024	22	39	19	21	42	37	84					20	42	17	42
89	2024	75	39	19	27	42	44	84					26	42	18	42
91	2024	74	28	27	21	42	44	84					20	42	24	42
92	2024	59	49	29	37	42	38	84					18	42	20	42
93	2024	61	46	26	42	42	62	84					35	42	27	42
94	2024	61	40	19	38	42	52	84					38	42	14	42
95	2024	66	39	29	37	42	74	84					42	42	32	42
98	2024	68	40	20	38	42	84	84					42	42	42	42
99	2024	80	43	23	42	42	53	84					31	42	22	42
100	2024	58	53	27	42	42	82	84					42	42	40	42
103	2024	23	46	18	34	42	80	84					41	42	39	42
