# Supplementary material for: Working Memory Predicts Long‐Term Recognition of Auditory Sequences: Dissociation Between Confirmed Predictions and Prediction Errors
Source: Scand J Psychol. 2025 May 21;66(6):842–53. doi: 10.1111/sjop.13124 (PMC12611408; doi:10.1111/sjop.13124)
Supplement: Supplementary file 2 — Table S2. Relationship between working memory and detection of prediction errors. This table presents the results of statistical analyses regarding the relationship between working memory (WM) and the detection of prediction errors. Binomial regression models with a logit link were computed independently for each dataset. The models comprised three predictors (WM, age, and musical training) and different categories of long‐term memory for novel sequences LTM‐N (NT1, NT2, NT3, NT4). The table is organized in the following columns: measure of long‐term memory (“LTM”), predictors (“predictor”), regression coefficients (“β”), standard error (“SE”), z‐values (“z”), and p‐values (“p”). [file SJOP-66-842-s002.xlsx]

## Sheet: Dataset_2021
LTM	Predictor	β	SE	z	p
NT1	(Intercept)	-0.412	0.453	-0.909	0.363
	WM	0.026	0.01	2.556	0.011
	Age	0.008	0.008	1.048	0.295
	Musical training	0.037	0.008	4.885	0
NT2	(Intercept)	-1.091	0.43	-2.538	0.011
	WM	0.039	0.01	4.09	0
	Age	0.001	0.007	0.141	0.888
	Musical training	0.045	0.007	6.163	0
NT3	(Intercept)	-0.877	0.432	-2.031	0.042
	WM	0.036	0.01	3.691	0
	Age	-0.005	0.007	-0.692	0.489
	Musical training	0.053	0.008	6.963	0
NT4	(Intercept)	-0.364	0.346	-1.054	0.292
	WM	0.028	0.008	3.561	0
	Age	-0.028	0.006	-4.971	0
	Musical training	0.029	0.006	5.027	0

## Sheet: Dataset_2022
LTM	Predictor	β	SE	z	p
NT1	(Intercept)	0.103	0.469	0.219	0.827
	WM	0.058	0.01	5.824	0
	Age	-0.024	0.003	-7.087	0
	Musical training	0.027	0.01	2.683	0.007
NT3	(Intercept)	0.159	0.421	0.377	0.706
	WM	0.041	0.009	4.694	0
	Age	-0.021	0.003	-7.007	0
	Musical training	0.033	0.009	3.548	0

## Sheet: Dataset_2024
LTM	Predictor	β	SE	z	p
NT3	(Intercept)	0.974	0.306	3.185	0.001
	WM	0.047	0.007	6.657	0
	Age	-0.014	0.002	-7.165	0
	Musical training	-0.025	0.008	-3.166	0.002
NT4	(Intercept)	0.288	0.259	1.114	0.265
	WM	0.031	0.006	5.277	0
	Age	-0.015	0.002	-8.767	0
	Musical training	0.007	0.007	0.994	0.32
